# Supplementary material for: High-throughput sequencing reveals genetic determinants associated with antibiotic resistance in Campylobacter spp. from farm-to-fork
Source: PLoS One. 2021 Jun 24;16(6):e0253797. doi: 10.1371/journal.pone.0253797 (PMC8224912; doi:10.1371/journal.pone.0253797)
Supplement: S1 Table — (XLSX) [file pone.0253797.s003.xlsx]

## Sheet: Table S1
S1 Table: Antimicrobial susceptibility testing of 111 Campylobacter isolates against six different antimicrobial agents
ID	Speciemen	Species	Sequence Type (ST)	Clonal Complex (CC)	Ciprofloxacin (ECOFF= 0.5 mg/L)	Nalidixic acid (ECOFF= 16 mg/L)	Tetracycline (ECOFF=2 mg/L)	Erythromycin (ECOFF= 4 mg/L For C. jejuni and =8 mg/L for C. coli)	Streptomycin (ECOFF= 4 mg/L)	Gentamicin (ECOFF= 2mg/L)
Camp_7626	Dairy products	Campylobacter coli	ST827	ST-828 ClonalComplex	8	64	1	2	1	1
Camp_7646	Dairy products	Campylobacter coli	ST1059	ST-828 ClonalComplex	8	64	4	16	1	4
Camp_7691	Broiler carcass	Campylobacter coli	ST1058	ST-828 ClonalComplex	8	64	32	128	8	4
Camp_7692	Broiler carcass	Campylobacter coli	ST1191	ST-828 ClonalComplex	8	64	64	128	8	4
Camp_7693	Broiler carcass	Campylobacter coli	ST1055	ST-828 ClonalComplex	16	32	16	64	0.5	0.25
Camp_7694	Human stool	Campylobacter coli	ST825	ST-828 ClonalComplex	16	64	64	2	0.5	0.5
Camp_7696	Human stool	Campylobacter coli	ST827	ST-828 ClonalComplex	2	32	64	64	2	0.5
Camp_7697	Human stool	Campylobacter coli	ST872	ST-828 ClonalComplex	8	32	8	4	0.5	1
Camp_7699	Human stool	Campylobacter coli	ST827	ST-828 ClonalComplex	4	32	0.5	1	8	8
Camp_7700	Human stool	Campylobacter coli	ST1016	ST-828 ClonalComplex	16	32	64	128	8	8
Camp_7701	Human stool	Campylobacter coli	ST830	ST-828 ClonalComplex	16	64	0.5	1	1	0.5
Camp_7702	Human stool	Campylobacter coli	ST10071	ST-828 ClonalComplex	16	64	0.5	32	1	1
Camp_7703	Human stool	Campylobacter coli	ST872	ST-828 ClonalComplex	8	64	32	1	1	0.5
Camp_7704	Human stool	Campylobacter coli	ST830	ST-828 ClonalComplex	8	32	64	16	0.5	1
Camp_7705	Human stool	Campylobacter coli	ST832	ST-828 ClonalComplex	16	32	64	1	1	0.25
Camp_7706	Human stool	Campylobacter coli	ST1681	NA	0.12	32	4	2	0.5	1
Camp_7707	Human stool	Campylobacter coli	ST7950	ST-828 ClonalComplex	0.12	2	32	1	2	0.25
Camp_7708	Human stool	Campylobacter coli	ST10072	ST-828 ClonalComplex	8	64	64	1	0.5	0.25
Camp_7710	Human stool	Campylobacter coli	ST1614	ST-828 ClonalComplex	0.25	2	2	1	0.5	0.25
Camp_7711	Human stool	Campylobacter coli	ST7951	NA	8	32	64	64	1	1
Camp_7729	Broiler carcass	Campylobacter coli	ST827	ST-828 ClonalComplex	16	32	4	1	8	0.5
Camp_7618	Broiler carcass	Campylobacter jejuni	ST122	ST-206 ClonalComplex	16	32	0.5	1	1	0.5
Camp_7619	Dairy products	Campylobacter jejuni	ST1519	ST-21 ClonalComplex	2	64	0.5	1	2	0.5
Camp_7620	Dairy products	Campylobacter jejuni	ST464	ST-464 ClonalComplex	8	64	4	1	2	0.5
Camp_7621	Dairy products	Campylobacter jejuni	ST48	ST-48 ClonalComplex	0.5	16	0.5	1	2	0.25
Camp_7622	Dairy products	Campylobacter jejuni	ST3769	ST-21 ClonalComplex	4	64	64	1	2	0.25
Camp_7623	Dairy products	Campylobacter jejuni	ST2274	NA	16	64	64	2	0.5	0.5
Camp_7624	Dairy products	Campylobacter jejuni	ST1033	ST-1034 ClonalComplex	0.25	32	64	1	4	0.25
Camp_7625	Dairy products	Campylobacter jejuni	ST50	ST-21 ClonalComplex	16	32	8	1	4	0.5
Camp_7627	Dairy products	Campylobacter jejuni	ST945	ST-1287 ClonalComplex	0.25	16	32	1	0.5	0.5
Camp_7628	Dairy products	Campylobacter jejuni	ST50	ST-21 ClonalComplex	16	64	0.5	2	2	0.25
Camp_7629	Human stool	Campylobacter jejuni	ST50	ST-21 ClonalComplex	0.25	16	1	1	1	0.5
Camp_7630	Human stool	Campylobacter jejuni	ST50	ST-21 ClonalComplex	16	64	16	4	0.5	0.25
Camp_7631	Human stool	Campylobacter jejuni	ST46	ST-206 ClonalComplex	8	64	0.5	1	1	0.25
Camp_7632	Broiler carcass	Campylobacter jejuni	ST824	ST-257 ClonalComplex	0.25	8	0.5	2	1	0.25
Camp_7633	Broiler carcass	Campylobacter jejuni	ST464	ST-464 ClonalComplex	8	64	8	2	2	0.5
Camp_7634	Broiler carcass	Campylobacter jejuni	ST354	ST-354 ClonalComplex	8	64	64	1	0.5	0.25
Camp_7635	Broiler carcass	Campylobacter jejuni	ST19	ST-21 ClonalComplex	8	32	1	2	1	0.5
Camp_7636	Broiler carcass	Campylobacter jejuni	ST464	ST-464 ClonalComplex	0.12	32	32	2	4	0.5
Camp_7637	Dairy products	Campylobacter jejuni	ST2254	ST-257 ClonalComplex	8	64	64	1	1	0.25
Camp_7638	Dairy products	Campylobacter jejuni	ST262	ST-21 ClonalComplex	0.12	4	1	1	0.5	0.25
Camp_7639	Dairy products	Campylobacter jejuni	ST50	ST-21 ClonalComplex	0.12	2	0.5	1	1	0.5
Camp_7640	Dairy products	Campylobacter jejuni	ST1519	ST-21 ClonalComplex	16	32	0.5	1	4	0.5
Camp_7641	Dairy products	Campylobacter jejuni	ST2844	ST-460 ClonalComplex	0.25	2	0.5	1	1	1
Camp_7642	Dairy products	Campylobacter jejuni	ST262	ST-21 ClonalComplex	0.25	2	1	1	8	1
Camp_7643	Dairy products	Campylobacter jejuni	ST262	ST-21 ClonalComplex	0.25	4	1	1	1	0.5
Camp_7644	Dairy products	Campylobacter jejuni	ST48	ST-48 ClonalComplex	8	32	0.5	1	1	0.25
Camp_7645	Dairy products	Campylobacter jejuni	ST48	ST-48 ClonalComplex	0.12	16	0.5	1	0.5	0.25
Camp_7647	Dairy products	Campylobacter jejuni	ST400	ST-353 ClonalComplex	0.25	16	0.5	1	0.5	0.5
Camp_7648	Dairy products	Campylobacter jejuni	ST50	ST-21 ClonalComplex	0.25	16	0.5	2	1	0.5
Camp_7649	Dairy products	Campylobacter jejuni	ST354	ST-354 ClonalComplex	8	64	64	2	1	0.5
Camp_7650	Dairy products	Campylobacter jejuni	ST42	ST-42 ClonalComplex	0.12	4	2	32	0.5	0.25
Camp_7651	Human stool	Campylobacter jejuni	ST1044	ST-658 ClonalComplex	8	64	1	2	0.5	0.5
Camp_7652	Human stool	Campylobacter jejuni	ST122	ST-206 ClonalComplex	16	32	0.5	1	0.5	0.5
Camp_7653	Human stool	Campylobacter jejuni	ST2844	ST-460 ClonalComplex	8	32	0.5	1	0.5	0.5
Camp_7654	Human stool	Campylobacter jejuni	ST3769	ST-21 ClonalComplex	4	64	64	1	1	1
Camp_7655	Human stool	Campylobacter jejuni	ST44	ST-21 ClonalComplex	8	64	16	1	1	0.5
Camp_7656	Human stool	Campylobacter jejuni	ST572	ST-206 ClonalComplex	2	32	64	1	0.5	0.5
Camp_7658	Human stool	Campylobacter jejuni	ST3720	ST-49 ClonalComplex	16	32	32	1	1	1
Camp_7659	Human stool	Campylobacter jejuni	ST5222	ST-21 ClonalComplex	0.25	1	0.5	1	0.5	0.5
Camp_7660	Human stool	Campylobacter jejuni	ST257	ST-257 ClonalComplex	0.12	2	1	4	1	0.5
Camp_7661	Human stool	Campylobacter jejuni	ST48	ST-48 ClonalComplex	0.12	8	0.5	2	1	0.5
Camp_7663	Human stool	Campylobacter jejuni	ST8633	ST-21 ClonalComplex	0.12	8	0.5	1	1	0.5
Camp_7664	Human stool	Campylobacter jejuni	ST21	ST-21 ClonalComplex	0.25	8	1	1	1	0.25
Camp_7665	Human stool	Campylobacter jejuni	ST122	ST-206 ClonalComplex	16	32	0.5	1	1	0.5
Camp_7666	Human stool	Campylobacter jejuni	ST464	ST-464 ClonalComplex	16	64	4	1	0.5	0.5
Camp_7667	Human stool	Campylobacter jejuni	ST21	ST-21 ClonalComplex	8	32	8	1	1	0.5
Camp_7668	Human stool	Campylobacter jejuni	ST356	ST-353 ClonalComplex	16	64	16	1	0.5	1
Camp_7669	Human stool	Campylobacter jejuni	ST5224	ST-573 ClonalComplex	2	64	32	1	1	0.5
Camp_7670	Human stool	Campylobacter jejuni	ST464	ST-464 ClonalComplex	16	32	4	2	0.5	1
Camp_7671	Human stool	Campylobacter jejuni	ST21	ST-21 ClonalComplex	0.25	8	0.5	2	0.5	0.5
Camp_7672	Human stool	Campylobacter jejuni	ST572	ST-206 ClonalComplex	16	32	4	1	0.5	0.5
Camp_7673	Human stool	Campylobacter jejuni	ST50	ST-21 ClonalComplex	0.12	8	0.5	1	0.5	0.25
Camp_7674	Human stool	Campylobacter jejuni	ST44	ST-21 ClonalComplex	16	64	8	2	1	0.25
Camp_7675	Human stool	Campylobacter jejuni	ST21	ST-21 ClonalComplex	0.5	1	2	2	1	0.5
Camp_7676	Human stool	Campylobacter jejuni	ST2254	ST-257 ClonalComplex	16	32	64	1	1	1
Camp_7677	Human stool	Campylobacter jejuni	ST464	ST-464 ClonalComplex	16	64	4	1	1	0.5
Camp_7678	Human stool	Campylobacter jejuni	ST2135	ST-21 ClonalComplex	16	32	16	1	1	1
Camp_7679	Human stool	Campylobacter jejuni	ST48	ST-48 ClonalComplex	8	64	1	4	1	0.5
Camp_7680	Human stool	Campylobacter jejuni	ST48	ST-48 ClonalComplex	0.25	2	0.5	1	1	0.5
Camp_7681	Human stool	Campylobacter jejuni	ST46	ST-206 ClonalComplex	2	32	2	1	1	0.5
Camp_7682	Human stool	Campylobacter jejuni	ST50	ST-21 ClonalComplex	0.25	2	4	1	0.5	0.5
Camp_7683	Human stool	Campylobacter jejuni	NA	NA	8	32	2	1	1	0.5
Camp_7684	Human stool	Campylobacter jejuni	ST262	ST-21 ClonalComplex	0.25	8	0.5	1	0.5	0.5
Camp_7685	Human stool	Campylobacter jejuni	ST58	NA	0.25	8	0.5	1	1	1
Camp_7686	Human stool	Campylobacter jejuni	ST5221	NA	16	32	8	8	1	0.5
Camp_7688	Human stool	Campylobacter jejuni	ST48	ST-48 ClonalComplex	0.25	8	8	32	0.5	0.25
Camp_7689	Human stool	Campylobacter jejuni	ST50	ST-21 ClonalComplex	32	32	16	8	1	0.5
Camp_7690	Human stool	Campylobacter jejuni	ST19	ST-21 ClonalComplex	0.25	32	2	32	0.5	0.5
Camp_7695	Human stool	Campylobacter jejuni	NA	NA	0.12	16	32	2	2	1
Camp_7698	Human stool	Campylobacter jejuni	ST122	ST-206 ClonalComplex	4	64	1	1	1	0.5
Camp_7712	Broiler carcass	Campylobacter jejuni	ST1519	ST-21 ClonalComplex	8	64	0.5	1	1	0.25
Camp_7713	Broiler carcass	Campylobacter jejuni	ST10073	NA	0.12	2	0.5	1	1	0.25
Camp_7714	Broiler carcass	Campylobacter jejuni	ST45	ST-45 ClonalComplex	0.12	4	1	1	0.5	0.25
Camp_7715	Broiler carcass	Campylobacter jejuni	ST8334	ST-353 ClonalComplex	8	64	4	1	1	0.5
Camp_7717	Broiler carcass	Campylobacter jejuni	ST19	ST-21 ClonalComplex	16	32	0.5	4	4	2
Camp_7719	Broiler carcass	Campylobacter jejuni	ST305	ST-574 ClonalComplex	8	64	16	1	2	1
Camp_7720	Broiler carcass	Campylobacter jejuni	ST354	ST-354 ClonalComplex	8	64	64	2	1	1
Camp_7721	Broiler carcass	Campylobacter jejuni	ST122	ST-206 ClonalComplex	8	64	0.5	4	1	1
Camp_7722	Broiler carcass	Campylobacter jejuni	ST1519	ST-21 ClonalComplex	8	64	0.5	2	1	0.5
Camp_7723	Broiler carcass	Campylobacter jejuni	ST464	ST-464 ClonalComplex	8	64	8	2	1	0.5
Camp_7724	Broiler carcass	Campylobacter jejuni	ST48	ST-48 ClonalComplex	0.25	4	1	1	1	1
Camp_7725	Broiler carcass	Campylobacter jejuni	ST3769	ST-21 ClonalComplex	2	64	64	1	1	0.5
Camp_7726	Broiler carcass	Campylobacter jejuni	ST2274	NA	16	64	64	1	1	0.5
Camp_7727	Broiler carcass	Campylobacter jejuni	ST1033	ST-1034 ClonalComplex	0.12	16	32	1	1	1
Camp_7728	Broiler carcass	Campylobacter jejuni	ST50	ST-21 ClonalComplex	8	32	32	1	1	2
Camp_7730	Broiler carcass	Campylobacter jejuni	ST945	ST-1287 ClonalComplex	0.12	16	0.5	1	1	1
Camp_7731	Broiler carcass	Campylobacter jejuni	ST50	ST-21 ClonalComplex	8	16	16	1	1	0.5
Camp_7732	Broiler carcass	Campylobacter jejuni	ST50	ST-21 ClonalComplex	0.25	16	0.5	1	1	0.5
Camp_7733	Broiler carcass	Campylobacter jejuni	ST50	ST-21 ClonalComplex	8	64	32	1	1	0.5
Camp_7734	Broiler carcass	Campylobacter jejuni	ST46	ST-206 ClonalComplex	16	64	1	1	1	0.5
