# Supplementary material for: High-throughput sequencing reveals genetic determinants associated with antibiotic resistance in Campylobacter spp. from farm-to-fork
Source: PLoS One. 2021 Jun 24;16(6):e0253797. doi: 10.1371/journal.pone.0253797 (PMC8224912; doi:10.1371/journal.pone.0253797)
Supplement: S2 Table — (XLSX) [file pone.0253797.s004.xlsx]

## Sheet: Table S2
S2 Table: Molecular characterization of antimicrobial resistance mechanisms in 111 Campylobacter isolates
ID	Speciemen	Location	Species	Sequence Type	Clonal Complex	AMRp (List the AMR profile regarding resistance to the 6 anitmicrobials)	rpsL p.K43R/ AAA -> AGA/ K -> R/	23S rRNA	gyrA mutation	lnuC_chromosome	SAT-4_unclassified	aad(6)_unclassified	ant(6)-Ia_3_chromosome	APH(3')-IIIa_unclassified	cfr(C)_1_unclassified	tet(O)	tet(W/N/W)	tet32	blaOXA-allel-chromosome	Inverted Repeat Polymorphism (cmeR–cmeABC intergenic region)		L4 amino acid substitution	L22 AA Substitution	L22:insertion/deletions
Camp_7626	Dairy products	Store 1	Campylobacter coli	ST827	ST-828 ClonalComplex	CIP/NAL	x	0	T86I substitution	0	0	0	0	0	0	0	0	0	blaOXA-61	TGTAATAAATATTACA	Type0	M192I, V196A	I60V, A74G, A103V, S109A, A141V, V143A, K144E	x
Camp_7646	Dairy products	Store 6	Campylobacter coli	ST1059	ST-828 ClonalComplex	CIP/NAL/TET/ERY/GEN	x	(A2075G)	T86I substitution	0	0	0	0	0	0	tet(O)chromosome	0	0	0	CGTAATAAATATTACA	Type7	V196A	I65V, A74G, E111A, T114A "unique pattern"	truncation from 120 till the end,
Camp_7691	Broiler carcass	Store 27	Campylobacter coli	ST1058	ST-828 ClonalComplex	CIP/NAL/TET/ERY/STR/GEN	x	(A2075G)	T86I substitution	0	0	0	0	0	0	tet(O)plasmid	tet(W/N/W)plasmid	0	blaOXA-61	TGTAATAA*TATTACA	Type8	V196A	I65V, A74G, S109T, E111A, T114A	truncation from 120 till the end
Camp_7692	Broiler carcass	Store 41	Campylobacter coli	ST1191	ST-828 ClonalComplex	CIP/NAL/TET/ERY/STR/GEN	rpsL p.K43R	(A2075G)	T86I substitution	0	0	0	0	0	0	tet(O)chromosome	0	0	blaOXA-61	TGTAATAAATATTACA	Type0	V196A	I65V, A74G, S109T, E111A, T114A	truncation from 120 till the end
Camp_7693	Broiler carcass	Store 18	Campylobacter coli	ST1055	ST-828 ClonalComplex	CIP/NAL/TET/ERY	x	(A2075G)	T86I substitution	0	0	0	0	0	0	tet(O)plasmid	tet(W/N/W)plasmid	0	blaOXA-61	TGTAATAAATATTACA	Type0	V196A	I65V, A74G, S109T, E111A, T114A	truncation from 120 till the end
Camp_7694	Human stool	Imbaba general hospital	Campylobacter coli	ST825	ST-828 ClonalComplex	CIP/NAL/TET	x	0	T86I substitution	0	0	0	0	0	0	tet(O)chromosome	0	0	0	TGTAATAAATATTACA	Type0	V196A	I65V, A74G, S109T, E111A, T114A	truncation from 120 till the end
Camp_7696	Human stool	Imbaba general hospital	Campylobacter coli	ST827	ST-828 ClonalComplex	CIP/NAL/TET/ERY	x	(A2075G)	T86I substitution	0	0	0	0	0	0	tet(O)chromosome	0	0	blaOXA-61	TGTAATAAATATTACA	Type0	M192I, V196A	I65V, A74G, A103V, S109A	x
Camp_7697	Human stool	Imbaba general hospital	Campylobacter coli	ST872	ST-828 ClonalComplex	CIP/NAL/TET	x	0	T86I substitution	0	0	0	0	0	0	tet(O)plasmid	tet(W/N/W)plasmid	tet(32)plasmid	blaOXA-61	TGTAATAAATATTACA	Type0	V196A	I65V, A74G, S109T, E111A, T114A	truncation from 120 till the end
Camp_7699	Human stool	Imbaba general hospital	Campylobacter coli	ST827	ST-828 ClonalComplex	CIP/NAL/STR/GEN	x	0	T86I substitution	0	SAT-4	aad(6)	ant(6)-Ia_3	APH(3')-IIIa	cfr(C)	tet(O)chromosome	0	0	blaOXA-61	TGTAATAAATATTACA	Type0	M192I, V196A	I65V, A74G, A103V, S109A	x
Camp_7700	Human stool	Imbaba general hospital	Campylobacter coli	ST1016	ST-828 ClonalComplex	CIP/NAL/TET/ERY/STR/GEN	x	(A2075G)	T86I substitution	0	0	0	ant(6)-Ia_3	0	0	tet(O)chromosome	tet(W/N/W)chromosome	0	0	TGTAATAAATATTACA	Type0	V196A	I65V, A74G, S109T, E111A, T114A	truncation from 120 till the end
Camp_7701	Human stool	Imbaba general hospital	Campylobacter coli	ST830	ST-828 ClonalComplex	CIP/NAL	x	0	T86I substitution	0	0	0	0	0	0	0	0	0	blaOXA-61	TGTAATAAATATTACA	Type0	V196A	I65V, A74G, S109T, E111A, T114A	truncation from 120 till the end
Camp_7702	Human stool	Imbaba Fever hospital	Campylobacter coli	ST10071	ST-828 ClonalComplex	CIP/NAL/ERY	x	(A2075G)	T86I substitution	0	0	0	0	0	0	tet(O)chromosome	0	0	0	TGTAATAAATATTACA	Type0	V196A	I65V, A74G, S109T, E111A, T114A	truncation from 120 till the end
Camp_7703	Human stool	Imbaba general hospital	Campylobacter coli	ST872	ST-828 ClonalComplex	CIP/NAL/TET	x	0	T86I substitution	0	0	0	0	0	0	tet(O)chromosome	0	0	blaOXA-61	TGTAATAAATATTACA	Type0	V196A	I65V, A74G, S109T, E111A, T114A	truncation from 120 till the end
Camp_7704	Human stool	Imbaba general hospital	Campylobacter coli	ST830	ST-828 ClonalComplex	CIP/NAL/TET/ERY	x	(A2075G)	T86I substitution	0	0	0	ant(6)-Ia_3	0	0	tet(O)chromosome	tet(W/N/W)chromosome	0	blaOXA-61	TGTAATAAATATTACA	Type0	V196A	I65V, A74G, S109T, E111A, T114A	truncation from 120 till the end
Camp_7705	Human stool	Imbaba general hospital	Campylobacter coli	ST832	ST-828 ClonalComplex	CIP/NAL/TET	x	0	T86I substitution	0	0	0	0	0	0	tet(O)chromosome	0	0	blaOXA-61	TGTAATAAATATTACA	Type0	V196A	I65V, A74G, A103V, S109A	x
Camp_7706	Human stool	Imbaba general hospital	Campylobacter coli	ST1681	NA	NAL/TET	x	-	-	-	-	-	-	-	-	-	-	-	-	TGTAATAAATATTACA	Type0	V196A	I65V, A74G, A103V, E111A, T114A,	truncation from 120 till the end
Camp_7707	Human stool	Imbaba general hospital	Campylobacter coli	ST7950	ST-828 ClonalComplex	TET	x	0	0	0	0	0	0	0	0	tet(O)chromosome	tet(W/N/W)chromosome	0	blaOXA-61	TGTAATAAATATTACA	Type0	P20T, P28Q, V196A ,	I65V, A74G, S109T, E111A, T114A	truncation from 120 till the end
Camp_7708	Human stool	Imbaba general hospital	Campylobacter coli	ST10072	ST-828 ClonalComplex	CIP/NAL/TET	x	0	T86I substitution	0	0	0	0	0	0	tet(O)chromosome	0	0	blaOXA-61	TGTAATAAATATTACA	Type0	V196A	I46M, I65V, S68N, A74G, S109T, E111A, T114A	truncation from 120 till the end,
Camp_7710	Human stool	Imbaba general hospital	Campylobacter coli	ST1614	ST-828 ClonalComplex	None	x	(A2075G)	0	0	0	0	0	0	0	0	0	0	blaOXA-61	TGTAATAAATATTACA	Type0	V196A	I65V	truncation from 120 till the end,
Camp_7711	Human stool	Imbaba general hospital	Campylobacter coli	ST7951	NA	CIP/NAL/TET/ERY	x	(A2075G)	T86I substitution	lnuC (present)	0	0	ant(6)-Ia_3	0	0	tet(O)chromosome	0	0	blaOXA-61	TGTAATAAATATTACA	Type0	V121A, V176I, T177S, V184I, M192I, V196A "unique"	I65V, A74G	truncation from 120 till the end
Camp_7729	Broiler carcass	Store 33	Campylobacter coli	ST827	ST-828 ClonalComplex	CIP/NAL/TET/STR	x	0	T86I substitution	0	0	0	0	0	0	0	0	0	blaOXA-61	TGTAATAAATATTACA	Type0	M192I, V196A	I65V, A74G	x
Camp_7618	Broiler carcass	Store 2	Campylobacter jejuni	ST122	ST-206 ClonalComplex	CIP/NAL	x	0	T86I substitution	0	0	0	0	0	0	0	0	0	blaOXA-61	TGTAATAAAAATTACA	Type4	x	x	x
Camp_7619	Dairy products	Store 4	Campylobacter jejuni	ST1519	ST-21 ClonalComplex	CIP/NAL	x	0	T86I substitution	0	0	0	0	0	0	0	0	0	blaOXA-61	TGTAATAAAAATTACA	Type4	x	x	x
Camp_7620	Dairy products	Store 7	Campylobacter jejuni	ST464	ST-464 ClonalComplex	CIP/NAL/TET	x	0	T86I substitution	0	0	0	0	0	0	tet(O)chromosome	tet(W/N/W)chromosome	0	blaOXA-61	TGTAATAAAAATTACA	Type4	V196A	A103V,S109A, V143A	x
Camp_7621	Dairy products	Store 8	Campylobacter jejuni	ST48	ST-48 ClonalComplex	None	x	0	0	0	0	0	0	0	0	0	0	0	blaOXA-61	TGTAATAAATATTACA	Type0	x	x	x
Camp_7622	Dairy products	Store 1	Campylobacter jejuni	ST3769	ST-21 ClonalComplex	CIP/NAL/TET	x	0	T86I substitution	0	0	0	0	0	0	tet(O)chromosome	0	0	blaOXA-61	TGTAATAAAAATTACA	Type4	V196A	x	x
Camp_7623	Dairy products	Store 14	Campylobacter jejuni	ST2274	NA	CIP/NAL/TET	x	0	T86I substitution	0	0	0	0	0	0	tet(O)chromosome+ tet(O)plasmid	0	0	blaOXA-61	TGTAATAAATATTACA	Type0	V121A, M192I, V196A	I60V, S109A, V143A	six amino acid insertion 119-124 "APAAKK"
Camp_7624	Dairy products	Store 38	Campylobacter jejuni	ST1033	ST-1034 ClonalComplex	NAL/TET	x	0	0	0	0	0	0	0	0	tet(O)chromosome	0	0	blaOXA-184+blaOXA-465	TGTAATAAAAATTACA	Type4	V196A	V143A	six amino acid insertion 119-124 "APVAKK"
Camp_7625	Dairy products	Store 7	Campylobacter jejuni	ST50	ST-21 ClonalComplex	CIP/NAL/TET	x	0	T86I substitution	0	0	0	0	0	0	tet(O)plasmid	0	0	blaOXA-184+blaOXA-465+blaOXA-61	TGTAATAAAAATTACA	Type4	V196A	x	x
Camp_7627	Dairy products	Store 9	Campylobacter jejuni	ST945	ST-1287 ClonalComplex	TET	x	0	0	0	0	0	0	0	0	tet(O)plasmid	0	0	blaOXA-448	TGTAATAAATATTACA	Type0	V121A, V196A	I60V, S109A, V143A	A five-amino acid deletion at 124-130
Camp_7628	Dairy products	Store 39	Campylobacter jejuni	ST50	ST-21 ClonalComplex	CIP/NAL	x	0	T86I substitution	0	0	0	0	0	0	tet(O)plasmid	0	0	blaOXA-61	TGTAATAAAAATTACA	Type4	V196A	x	x
Camp_7629	Human stool	Imbaba general hospital	Campylobacter jejuni	ST50	ST-21 ClonalComplex	None	x	0	0	0	0	0	0	0	0	0	0	0	blaOXA-61	TGTAATAAAAATTACA	Type4	V196A	x	x
Camp_7630	Human stool	Imbaba general hospital	Campylobacter jejuni	ST50	ST-21 ClonalComplex	CIP/NAL/TET	x	0	T86I substitution	0	0	0	0	0	0	tet(O)chromosome	0	0	blaOXA-61	TGTAATAAAAATTACA	Type4	V196A	x	x
Camp_7631	Human stool	Imbaba general hospital	Campylobacter jejuni	ST46	ST-206 ClonalComplex	CIP/NAL	x	0	T86I substitution	0	0	0	0	0	0	0	0	0	blaOXA-61	TGTAATAAAAATTACA	Type4	x	x	x
Camp_7632	Broiler carcass	Store 23	Campylobacter jejuni	ST824	ST-257 ClonalComplex	None	x	0	0	0	0	0	-	0	-	-	0	0	0	TGTAATAAATATTACA	Type0	V196A	I60V, S109A, V143A	x
Camp_7633	Broiler carcass	Store 15	Campylobacter jejuni	ST464	ST-464 ClonalComplex	CIP/NAL/TET	x	0	T86I substitution	0	0	0	0	0	0	tet(O)chromosome	tet(W/N/W)chromosome	0	blaOXA-61	TGTAATAAATATTACA	Type0	V196A	S109A, V143A	x
Camp_7634	Broiler carcass	Store 5	Campylobacter jejuni	ST354	ST-354 ClonalComplex	CIP/NAL/TET	x	0	T86I substitution	0	0	0	0	0	0	tet(O)chromosome	0	0	blaOXA-61	TGTAATAAATATTACA	Type0	V196A	Q24R, S109A	x
Camp_7635	Broiler carcass	Store 16	Campylobacter jejuni	ST19	ST-21 ClonalComplex	CIP/NAL	x	0	T86I substitution	0	0	0	0	0	0	0	0	0	blaOXA-61	TGTAATAAAAATTACA	Type4	V196A	x	x
Camp_7636	Broiler carcass	Store 2	Campylobacter jejuni	ST464	ST-464 ClonalComplex	NAL/TET	x	0	0	0	0	0	0	0	0	tet(O)chromosome	tet(W/N/W)chromosome	0	0	TGTAATAAATATTACA	Type0	V196A	S109A, V143A	x
Camp_7637	Dairy products	Store 10	Campylobacter jejuni	ST2254	ST-257 ClonalComplex	CIP/NAL/TET	x	0	T86I substitution	0	0	0	0	0	0	tet(O)chromosome	0	0	blaOXA-61	TGTAATAAAAATTACA	Type4	V121A, M192I, V196A	I60V,S109A, T136A	six amino acid insertion 119-124 "APAAKK"
Camp_7638	Dairy products	Store 24	Campylobacter jejuni	ST262	ST-21 ClonalComplex	None	x	0	0	0	0	0	0	0	0	0	0	0	blaOXA-61	TGTAATAAAA******	Type2	x	x	x
Camp_7639	Dairy products	Store 11	Campylobacter jejuni	ST50	ST-21 ClonalComplex	None	x	0	0	0	0	0	0	0	0	0	0	0	blaOXA-61	TGTAATAAAAATTACA	Type4	V196A	x	x
Camp_7640	Dairy products	Store 25	Campylobacter jejuni	ST1519	ST-21 ClonalComplex	CIP/NAL	x	0	T86I substitution	0	0	0	0	0	0	0	0	0	blaOXA-61	TGTAATAAAAATTACA	Type4	x	x	x
Camp_7641	Dairy products	Store 40	Campylobacter jejuni	ST2844	ST-460 ClonalComplex	None	x	0	0	0	0	0	-	0	-	-	0	0	0	TGTAATAAATATTACT	Type6	V196A	I60V, I65V, A103V, S109A, V143A	x
Camp_7642	Dairy products	Store 36	Campylobacter jejuni	ST262	ST-21 ClonalComplex	STR	x	0	0	0	0	0	0	0	0	0	0	0	blaOXA-61	TGTAATAAAAATTACA	Type4	x	x	x
Camp_7643	Dairy products	Store 11	Campylobacter jejuni	ST262	ST-21 ClonalComplex	None	x	0	0	0	0	0	0	0	0	0	0	0	blaOXA-61	TGTAATAAAAATTACA	Type4	x	x	x
Camp_7644	Dairy products	Store 37	Campylobacter jejuni	ST48	ST-48 ClonalComplex	CIP/NAL	x	0	T86I substitution	0	0	0	0	0	0	0	0	0	blaOXA-61	TGTAATAAATATTACA	Type0	x	x	x
Camp_7645	Dairy products	Store 42	Campylobacter jejuni	ST48	ST-48 ClonalComplex	None	x	0	0	0	0	0	0	0	0	0	0	0	blaOXA-61	TGTAATAAATATTACA	Type0	x	x	x
Camp_7647	Dairy products	Store 26	Campylobacter jejuni	ST400	ST-353 ClonalComplex	None	x	0	0	0	0	0	-	0	-	-	0	0	0	TGTAATAAAAATTACA	Type4	V176I, T177S, V196A	P13S, A103V, S109A, V143A	x
Camp_7648	Dairy products	Store 43	Campylobacter jejuni	ST50	ST-21 ClonalComplex	None	x	0	0	0	0	0	0	0	0	0	0	0	blaOXA-61	TGTAATAAAAATTACA	Type4	V196A	x	x
Camp_7649	Dairy products	Store 17	Campylobacter jejuni	ST354	ST-354 ClonalComplex	CIP/NAL/TET	x	0	T86I substitution	0	0	0	0	0	0	tet(O)chromosome	0	0	blaOXA-61	TGTAATAAATATTACA	Type0	V196A	Q24R, S109A	x
Camp_7650	Dairy products	Store 6	Campylobacter jejuni	ST42	ST-42 ClonalComplex	ERY	x	(A2075G)	0	0	0	0	-	0	-	-	0	0	0	TGTAATAAATATTACA	Type0	x	x	x
Camp_7651	Human stool	Imbaba general hospital	Campylobacter jejuni	ST1044	ST-658 ClonalComplex	CIP/NAL	x	0	T86I substitution	0	0	0	0	0	0	0	0	0	blaOXA-61	TGTAATAAATATTACA	Type0	V121A, V196A	x	six amino acid insertion 119-124 "APVAKK"
Camp_7652	Human stool	Imbaba general hospital	Campylobacter jejuni	ST122	ST-206 ClonalComplex	CIP/NAL	x	0	T86I substitution	0	0	0	0	0	0	0	0	0	blaOXA-61	TGTAATAAAAATTACA	Type4	x	x	x
Camp_7653	Human stool	Imbaba general hospital	Campylobacter jejuni	ST2844	ST-460 ClonalComplex	CIP/NAL	x	0	T86I substitution	0	0	0	-	0	-	-	0	0	0	TGTAATAAATATTACT	Type6	V190I, V196A	I65V, A103V, S109A, V143A	x
Camp_7654	Human stool	Imbaba general hospital	Campylobacter jejuni	ST3769	ST-21 ClonalComplex	CIP/NAL/TET	x	0	T86I substitution	0	0	0	0	0	0	tet(O)chromosome	0	0	blaOXA-61	TGTAATAAAAATTACA	Type4	V196A	x	x
Camp_7655	Human stool	Imbaba general hospital	Campylobacter jejuni	ST44	ST-21 ClonalComplex	CIP/NAL/TET	x	0	T86I substitution	0	0	0	0	0	0	tet(O)chromosome	0	0	blaOXA-61	TGTAATAAATATTACT	Type6	x	x	x
Camp_7656	Human stool	Imbaba general hospital	Campylobacter jejuni	ST572	ST-206 ClonalComplex	CIP/NAL/TET	x	0	T86I substitution	0	0	0	ant(6)-Ia_3	0	0	tet(O)chromosome	tet(W/N/W)chromosome	0	blaOXA-61	TGTAATAAAAATTACA	Type4	x	T136A	x
Camp_7658	Human stool	Imbaba general hospital	Campylobacter jejuni	ST3720	ST-49 ClonalComplex	CIP/NAL/TET	x	0	T86I substitution	0	0	0	0	0	0	tet(O)chromosome	0	0	blaOXA-61	TGTAATAAAAACTACA	Type3	T91K,V121A,V176I, T177S, V196A	S109A, T136A, A73T	six amino acid insertion 119-124 "APAAKK"
Camp_7659	Human stool	Imbaba general hospital	Campylobacter jejuni	ST5222	ST-21 ClonalComplex	None	x	0	0	0	0	0	0	0	0	0	0	0	blaOXA-61	TGTAATAAAAATTACA	Type4	F97V	x	x
Camp_7660	Human stool	Imbaba general hospital	Campylobacter jejuni	ST257	ST-257 ClonalComplex	None	x	0	0	0	0	0	0	0	0	0	0	0	blaOXA-61	TGTAATAAAAATTACA	Type4	V121A, M192I, V196A	I65V, S109A, V143A	six amino acid insertion 119-124 "APAAKK"
Camp_7661	Human stool	Imbaba general hospital	Campylobacter jejuni	ST48	ST-48 ClonalComplex	None	x	0	0	0	0	0	0	0	0	0	0	0	blaOXA-61	TGTAATAAATATTACA	Type0	x	x	x
Camp_7663	Human stool	Imbaba general hospital	Campylobacter jejuni	ST8633	ST-21 ClonalComplex	None	x	0	0	0	0	0	0	0	0	0	0	0	blaOXA-61	TGTAATAAATATTACA	Type0	V196A	x	x
Camp_7664	Human stool	Imbaba general hospital	Campylobacter jejuni	ST21	ST-21 ClonalComplex	None	x	0	0	0	0	0	0	0	0	0	0	0	blaOXA-61	TGTAATAAAAATTACA	Type4	x	x	x
Camp_7665	Human stool	Imbaba general hospital	Campylobacter jejuni	ST122	ST-206 ClonalComplex	CIP/NAL	x	0	T86I substitution	0	0	0	0	0	0	0	0	0	blaOXA-61	TGTAATAAAAATTACA	Type4	x	x	x
Camp_7666	Human stool	Imbaba general hospital	Campylobacter jejuni	ST464	ST-464 ClonalComplex	CIP/NAL/TET	x	0	T86I substitution	0	0	0	0	0	0	tet(O)chromosome	tet(W/N/W)chromosome	0	0	TGTAATAAATATTACA	Type0	V196A	A103V, S109A, T136A	x
Camp_7667	Human stool	Imbaba general hospital	Campylobacter jejuni	ST21	ST-21 ClonalComplex	CIP/NAL/TET	x	0	T86I substitution	0	0	0	0	0	0	tet(O)plasmid	0	0	blaOXA-61	TGTAATAAAAATTATA	type5	x	x	x
Camp_7668	Human stool	Imbaba general hospital	Campylobacter jejuni	ST356	ST-353 ClonalComplex	CIP/NAL/TET	x	0	T86I substitution	0	0	0	0	0	0	tet(O)plasmid	0	0	0	TGTAATAAATATTACA	Type0	V196A	Q24R	x
Camp_7669	Human stool	Imbaba general hospital	Campylobacter jejuni	ST5224	ST-573 ClonalComplex	CIP/NAL/TET	x	0	T86I substitution	0	0	0	0	0	0	tet(O)chromosome	0	0	blaOXA-184+ blaOXA-185	TGTAATAAAAATTACA	Type4	V196A	A103V, S109A, T136A	x
Camp_7670	Human stool	Imbaba general hospital	Campylobacter jejuni	ST464	ST-464 ClonalComplex	CIP/NAL/TET	x	0	T86I substitution	0	0	0	0	0	0	tet(O)chromosome	tet(W/N/W)chromosome	0	blaOXA-61	TGTAATAAAAATTACA	Type4	V196A	A103V, S109A, T136A	x
Camp_7671	Human stool	Imbaba general hospital	Campylobacter jejuni	ST21	ST-21 ClonalComplex	None	x	0	0	0	0	0	0	0	0	0	0	0	blaOXA-61	TGTAATAAAAATTACA	Type4	x	x	x
Camp_7672	Human stool	Imbaba general hospital	Campylobacter jejuni	ST572	ST-206 ClonalComplex	CIP/NAL/TET	x	0	T86I substitution	0	0	0	0	0	0	tet(O)plasmid	tet(W/N/W)plasmid	0	blaOXA-61	TGTAATAAAAATTACA	Type4	x	T136A	x
Camp_7673	Human stool	Imbaba general hospital	Campylobacter jejuni	ST50	ST-21 ClonalComplex	None	x	0	0	0	0	0	0	0	0	0	0	0	blaOXA-61	TGTAATAAAAATTACA	Type4	V196A	x	x
Camp_7674	Human stool	Imbaba general hospital	Campylobacter jejuni	ST44	ST-21 ClonalComplex	CIP/NAL/TET	x	0	T86I substitution	0	0	0	0	0	0	tet(O)plasmid	0	0	blaOXA-61	TGTAATAAATATTACT	Type6	x	x	x
Camp_7675	Human stool	Imbaba general hospital	Campylobacter jejuni	ST21	ST-21 ClonalComplex	None	x	0	0	0	0	0	0	0	0	0	0	0	blaOXA-61	TGTAATAAAAATTACA	Type4	x	x	x
Camp_7676	Human stool	Imbaba general hospital	Campylobacter jejuni	ST2254	ST-257 ClonalComplex	CIP/NAL/TET	x	0	T86I substitution	0	0	0	0	0	0	tet(O)chromosome	0	0	blaOXA-61	TGTAATAAAAATTACA	Type4	V121A, M192I, V196A	I65V, S109A, T136A	six amino acid insertion 119-124 "APAAKK"
Camp_7677	Human stool	Imbaba Fever hospital	Campylobacter jejuni	ST464	ST-464 ClonalComplex	CIP/NAL/TET	x	0	T86I substitution	0	0	0	0	0	0	tet(O)chromosome	tet(W/N/W)chromosome	0	blaOXA-61	TGTAATAAATATTACA	Type0	V196A	A103V, S109A, T136A	x
Camp_7678	Human stool	Imbaba general hospital	Campylobacter jejuni	ST2135	ST-21 ClonalComplex	CIP/NAL/TET	x	0	T86I substitution	0	0	0	0	0	0	tet(O)plasmid	0	0	blaOXA-61	TGTAATAAATATTACT	Type6	x	x	x
Camp_7679	Human stool	Imbaba Fever hospital	Campylobacter jejuni	ST48	ST-48 ClonalComplex	CIP/NAL	x	0	T86I substitution	0	0	0	0	0	0	0	0	0	blaOXA-61	TGTAATAAATATTACA	Type0	x	x	x
Camp_7680	Human stool	Imbaba general hospital	Campylobacter jejuni	ST48	ST-48 ClonalComplex	None	x	0	0	0	0	0	0	0	0	0	0	0	blaOXA-61	TGTAATAAATATTACA	Type0	x	x	x
Camp_7681	Human stool	Imbaba Fever hospital	Campylobacter jejuni	ST46	ST-206 ClonalComplex	CIP/NAL	x	0	T86I substitution	0	0	0	0	0	0	0	0	0	blaOXA-61	TGTAATAAAAATTACA	Type4	x	x	x
Camp_7682	Human stool	Imbaba general hospital	Campylobacter jejuni	ST50	ST-21 ClonalComplex	TET	x	0	0	0	0	0	0	0	0	tet(O)plasmid	0	0	blaOXA-61	TGTAATAAAAATTACA	Type4	V196A	x	x
Camp_7683	Human stool	Imbaba general hospital	Campylobacter jejuni	NA	NA	CIP/NAL	x	0	T86I substitution	0	0	0	0	0	0	0	0	0	blaOXA-61	TGTAATAAATATTACA	Type0	V196A	Q24R, S109A, T14I	x
Camp_7684	Human stool	Imbaba Fever hospital	Campylobacter jejuni	ST262	ST-21 ClonalComplex	None	x	0	0	0	0	0	0	0	0	0	0	0	blaOXA-61	TGTAATAAAAATTACA	Type4	x	x	x
Camp_7685	Human stool	Imbaba general hospital	Campylobacter jejuni	ST58	NA	None	x	0	0	0	0	0	-	0	0	0	0	0	0	TGTAATAAAAATTACA	Type4	V100I, V121A, M192I, V196A	I65V, S109A, T136A	five amino acid insertion 119-124 "AP-AKK"
Camp_7686	Human stool	Imbaba Fever hospital	Campylobacter jejuni	ST5221	NA	CIP/NAL/TET/ERY	rpsL p.K43R	(A2074T)	T86I substitution	0	0	0	0	0	0	tet(O)chromosome+ tet(O)plasmid	0	tet(32)plasmid	0	TGTAATAAATATTACA	Type0	V121A, T177S, V196A	I65V, A105M, S109A, E111A, T114A "unique pattern"	truncation from 120 till the end
Camp_7688	Human stool	Imbaba general hospital	Campylobacter jejuni	ST48	ST-48 ClonalComplex	TET/ERY	x	0	0	0	0	0	0	0	0	tet(O)plasmid	0	0	blaOXA-61	TGTAATAAATATTACA	Type0	x	x	x
Camp_7689	Human stool	Imbaba Fever hospital	Campylobacter jejuni	ST50	ST-21 ClonalComplex	CIP/NAL/TET/ERY	x	0	T86I substitution	0	0	0	0	0	0	tet(O)plasmid	0	0	blaOXA-61	TGTAATAAAAATTACA	Type4	V196A	x	x
Camp_7690	Human stool	Imbaba Fever hospital	Campylobacter jejuni	ST19	ST-21 ClonalComplex	NAL/ERY	x	0	0	0	0	0	0	0	0	tet(O)plasmid	0	tet(32)plasmid	blaOXA-61	TGTAATAAAAATTACA	Type4	V196A	x	x
Camp_7695	Human stool	Imbaba general hospital	Campylobacter jejuni	NA	NA	TET	x	0	0	0	0	0	0	0	0	tet(O)plasmid	0	0	blaOXA-61	TGTAATAAATATTACT	Type6	x	x	x
Camp_7698	Human stool	Imbaba general hospital	Campylobacter jejuni	ST122	ST-206 ClonalComplex	CIP/NAL	x	0	T86I substitution	0	0	0	0	0	0	0	0	0	blaOXA-61	TGTAATAAAAATTACA	Type4	x	x	x
Camp_7712	Broiler carcass	Store 30	Campylobacter jejuni	ST1519	ST-21 ClonalComplex	CIP/NAL	x	0	T86I substitution	0	0	0	0	0	0	0	0	0	blaOXA-61	TGTAATAAAAATTACA	Type4	x	x	x
Camp_7713	Broiler carcass	Store 5	Campylobacter jejuni	ST10073	NA	None	x	0	0	0	0	0	0	0	0	0	0	0	OXA-184	TGTAATAAAAATTACA	Type4	V196A	x	six amino acid insertion 119-124 "APVAKK"
Camp_7714	Broiler carcass	Store 19	Campylobacter jejuni	ST45	ST-45 ClonalComplex	None	x	0	0	0	0	0	0	0	0	0	0	0	blaOXA-61	TGTAATAAATATTACA	Type0	V121A, T177S, M192I, V196A	x	six amino acid insertion 119-124 "APAAKK"
Camp_7715	Broiler carcass	Store 28	Campylobacter jejuni	ST8334	ST-353 ClonalComplex	CIP/NAL/TET	x	0	T86I substitution	0	0	0	0	0	0	tet(O)chromosome	tet(W/N/W)chromosome	tet(32)chromosome	0	TGTAATAAAAATTACA	Type4	V176I, T177S, V196A	P13S
Camp_7717	Broiler carcass	Store 5	Campylobacter jejuni	ST19	ST-21 ClonalComplex	CIP/NAL	x	0	T86I substitution	0	0	0	0	0	0	0	0	0	blaOXA-61	TGTAATAAAAATTACA	Type4	V196A	x	x
Camp_7719	Broiler carcass	Store 29	Campylobacter jejuni	ST305	ST-574 ClonalComplex	CIP/NAL/TET	x	0	T86I substitution	0	0	0	0	0	0	tet(O)plasmid	0	0	blaOXA-61	TGCAATAAATATTACA	Type1	V121A, M192I, V196A	I65V	six amino acid insertion 119-124 "APAAKK"
Camp_7720	Broiler carcass	Store 20	Campylobacter jejuni	ST354	ST-354 ClonalComplex	CIP/NAL/TET	x	0	T86I substitution	0	0	0	0	0	0	tet(O)chromosome	0	0	blaOXA-184+ blaOXA-185	TGTAATAAATATTACA	Type0	V196A	Q24R	x
Camp_7721	Broiler carcass	Store 21	Campylobacter jejuni	ST122	ST-206 ClonalComplex	CIP/NAL	x	0	T86I substitution	0	0	0	0	0	0	0	0	0	blaOXA-61	TGTAATAAAAATTACA	Type4	x	x	x
Camp_7722	Broiler carcass	Store 35	Campylobacter jejuni	ST1519	ST-21 ClonalComplex	CIP/NAL	x	0	T86I substitution	0	0	0	0	0	0	0	0	0	blaOXA-61	TGTAATAAAAATTACA	Type4	x	x	x
Camp_7723	Broiler carcass	Store 5	Campylobacter jejuni	ST464	ST-464 ClonalComplex	CIP/NAL/TET	x	0	T86I substitution	0	0	0	0	0	0	tet(O)chromosome	tet(W/N/W)chromosome	0	blaOXA-61	TGTAATAAAAATTACA	Type4	V196A	x	x
Camp_7724	Broiler carcass	Store 13	Campylobacter jejuni	ST48	ST-48 ClonalComplex	None	x	0	0	0	0	0	0	0	0	0	0	0	blaOXA-61	TGTAATAAATATTACA	Type0	x	x	x
Camp_7725	Broiler carcass	Store 3	Campylobacter jejuni	ST3769	ST-21 ClonalComplex	CIP/NAL/TET	x	0	T86I substitution	0	0	0	0	0	0	tet(O)chromosome	0	0	blaOXA-61	TGTAATAAAAATTACA	Type4	V196A	x	x
Camp_7726	Broiler carcass	Store 34	Campylobacter jejuni	ST2274	NA	CIP/NAL/TET	x	0	T86I substitution	0	0	0	0	0	0	tet(O)chromosome	0	0	blaOXA-61	TGTAATAAATATTACA	Type0	V121A, M192I, V196A	I65V	six amino acid insertion 119-124 "APAAKK"
Camp_7727	Broiler carcass	Store 3	Campylobacter jejuni	ST1033	ST-1034 ClonalComplex	TET	x	0	0	0	0	0	0	0	0	tet(O)chromosome	0	0	blaOXA-184+blaOXA-465	TGTAATAAAAATTACA	Type4	V196A	six amino acid insertion 119-124 "APVAKK"	six amino acid insertion 119-124 "APVAKK"
Camp_7728	Broiler carcass	Store 32	Campylobacter jejuni	ST50	ST-21 ClonalComplex	CIP/NAL/TET	x	0	T86I substitution	0	0	0	0	0	0	tet(O)plasmid	0	0	blaOXA-61	TGTAATAAAAATTACA	Type4	V196A	x	x
Camp_7730	Broiler carcass	Store 5	Campylobacter jejuni	ST945	ST-1287 ClonalComplex	None	x	0	0	0	0	0	0	0	0	0	0	0	blaOXA-448	TGTAATAAATATTACA	Type0	V121A, V196A	I65V	A five residue deletion 119-124,
Camp_7731	Broiler carcass	Store 32	Campylobacter jejuni	ST50	ST-21 ClonalComplex	CIP/TET	x	0	T86I substitution	0	0	0	0	0	0	tet(O)plasmid	0	0	blaOXA-61	TGTAATAAAAATTACA	Type4	V196A	x	x
Camp_7732	Broiler carcass	Store 22	Campylobacter jejuni	ST50	ST-21 ClonalComplex	None	x	0	0	0	0	0	0	0	0	0	0	0	blaOXA-61	TGTAATAAAAATTACA	Type4	V196A	x	x
Camp_7733	Broiler carcass	Store 12	Campylobacter jejuni	ST50	ST-21 ClonalComplex	CIP/NAL/TET	x	0	T86I substitution	0	0	0	0	0	0	tet(O)plasmid	0	0	blaOXA-61	TGTAATAAAAATTACA	Type4	V196A	x	x
Camp_7734	Broiler carcass	Store 3	Campylobacter jejuni	ST46	ST-206 ClonalComplex	CIP/NAL	x	0	T86I substitution	0	0	0	0	0	0	0	0	0	blaOXA-61	TGTAATAAAAATTACA	Type4	x		x
