# Supplementary material for: High-throughput sequencing reveals genetic determinants associated with antibiotic resistance in Campylobacter spp. from farm-to-fork
Source: PLoS One. 2021 Jun 24;16(6):e0253797. doi: 10.1371/journal.pone.0253797 (PMC8224912; doi:10.1371/journal.pone.0253797)
Supplement: S3 Table — (XLSX) [file pone.0253797.s005.xlsx]

## Sheet: Table S3
			Genomes from this study				Genomes from NCBI
Species	ST	CC	Human stool	Broiler carcass	Dairy products	Total	Human	Chicken	Total
Campylobacter jejuni	NA	NA	2			2
Campylobacter jejuni	ST19	ST-21 ClonalComplex	1	2		3	14	1	23
Campylobacter jejuni	ST21	ST-21 ClonalComplex	4			4	51	9	76
Campylobacter jejuni	ST42	ST-42 ClonalComplex			1	1	10	5	18
Campylobacter jejuni	ST44	ST-21 ClonalComplex	2			2	1	1	2
Campylobacter jejuni	ST45	ST-45 ClonalComplex		1		1	25	18	66
Campylobacter jejuni	ST46	ST-206 ClonalComplex	2	1		3	1	1	2
Campylobacter jejuni	ST48	ST-48 ClonalComplex	4	1	3	8	31	7	41
Campylobacter jejuni	ST50	ST-21 ClonalComplex	5	4	4	13	50	7	72
Campylobacter jejuni	ST58	NA	1			1			0
Campylobacter jejuni	ST122	ST-206 ClonalComplex	3	2		5	5	2	9
Campylobacter jejuni	ST257	ST-257 ClonalComplex	1			1	26	1	30
Campylobacter jejuni	ST262	ST-21 ClonalComplex	1		3	4	3	1	6
Campylobacter jejuni	ST305	ST-574 ClonalComplex		1		1	1		1
Campylobacter jejuni	ST354	ST-354 ClonalComplex		2	1	3	13	4	20
Campylobacter jejuni	ST356	ST-353 ClonalComplex	1			1	2	3	6
Campylobacter jejuni	ST400	ST-353 ClonalComplex			1	1	1		1
Campylobacter jejuni	ST464	ST-464 ClonalComplex	3	3	1	7	14	4	18
Campylobacter jejuni	ST572	ST-206 ClonalComplex	2			2	12	3	16
Campylobacter jejuni	ST824	ST-257 ClonalComplex		1		1	1	1	2
Campylobacter jejuni	ST945	ST-1287 ClonalComplex		1	1	2			0
Campylobacter jejuni	ST1033	ST-1034 ClonalComplex		1	1	2			0
Campylobacter jejuni	ST1044	ST-658 ClonalComplex	1			1	3		3
Campylobacter jejuni	ST1519	ST-21 ClonalComplex		2	2	4	1		1
Campylobacter jejuni	ST2135	ST-21 ClonalComplex	1			1	2		2
Campylobacter jejuni	ST2254	ST-257 ClonalComplex	1		1	2			0
Campylobacter jejuni	ST2274	NA		1	1	2	6	1	8
Campylobacter jejuni	ST2844	ST-460 ClonalComplex	1		1	2	1		1
Campylobacter jejuni	ST3720	ST-49 ClonalComplex	1			1			0
Campylobacter jejuni	ST3769	ST-21 ClonalComplex	1	1	1	3	1		1
Campylobacter jejuni	ST5221	NA	1			1			0
Campylobacter jejuni	ST5222	ST-21 ClonalComplex	1			1			0
Campylobacter jejuni	ST5224	ST-573 ClonalComplex	1			1			0
Campylobacter jejuni	ST8334	ST-353 ClonalComplex		1		1			0
Campylobacter jejuni	ST8633	ST-21 ClonalComplex	1			1			0
Campylobacter jejuni	ST10073	NA		1		1			0
Campylobacter coli	ST825	ST-828 ClonalComplex	1			1	13	5	56
Campylobacter coli	ST827	ST-828 ClonalComplex	2	1	1	4	18	1	190
Campylobacter coli	ST830	ST-828 ClonalComplex	2			2	3		4
Campylobacter coli	ST832	ST-828 ClonalComplex	1			1	2		3
Campylobacter coli	ST872	ST-828 ClonalComplex	2			2	11	1	18
Campylobacter coli	ST1016	ST-828 ClonalComplex	1			1	2	1	3
Campylobacter coli	ST1055	ST-828 ClonalComplex		1		1		1	1
Campylobacter coli	ST1058	ST-828 ClonalComplex		1		1			0
Campylobacter coli	ST1059	ST-828 ClonalComplex			1	1			0
Campylobacter coli	ST1191	ST-828 ClonalComplex		1		1	1		1
Campylobacter coli	ST1614	ST-828 ClonalComplex	1			1	1	1	2
Campylobacter coli	ST1681	NA	1			1	2		7
Campylobacter coli	ST7950	ST-828 ClonalComplex	1			1			0
Campylobacter coli	ST7951	NA	1			1			0
Campylobacter coli	ST10071	ST-828 ClonalComplex	1			1			0
Campylobacter coli	ST10072	ST-828 ClonalComplex	1			1			0
